# Supplementary material for: Interplay between Structure and Charge as a Key to Allosteric Modulation of Human 20S Proteasome by the Basic Fragment of HIV-1 Tat Protein
Source: PLoS One. 2015 Nov 17;10(11):e0143038. doi: 10.1371/journal.pone.0143038 (PMC4648528; doi:10.1371/journal.pone.0143038)
Supplement: S1 Data — (XLSX) [file pone.0143038.s001.xlsx]

## Sheet: Tat1
			Tat1
	ChT-L activity of the human 20S proteasome
		Relative activity [%]
	Concentration [µM]	Repetition 1	Repetition 2	Repetition 3	Average
	0	100	100	100
	0.1	87	86	86
	0.2	51	53	52
	0.5	27	31	29
	1	22	19	20
	10	6	6	5		Std dev
	Calculated IC50 [µM]	0.262148	0.262045	0.246558	0.256917	0.00897125

## Sheet: Tat_A3-4
			Tat1_A3-4
	ChT-L activity of the human 20S proteasome
		Relative activity [%]
	Concentration [µM]	Repetition 1	Repetition 2	Repetition 3	Average
	0	100	100	100
	0.1	86.7818	106.689	88.6669
	0.2	49.1275	65.3561	47.81
	0.5	26.9465	20.4222	14.457
	1	7.84173	9.14967	6.53102
	10	3.12	4	4.2		Std dev
	Calculated IC50 [µM]	0.249701	0.263	0.221	0.244567	0.0214655

## Sheet: Tat1_A4-5
			Tat1_A4-5
	ChT-L activity of the human 20S proteasome
		Relative activity [%]
	Concentration [µM]	Repetition 1	Repetition 2	Repetition 3	Average
	0	100	100	100
	0.1	96	99	78
	0.2	57	69	56
	0.5	20	26	21
	1	9	11	10
	10	3	4	4		Std dev
	Calculated IC50 [µM]	0.251	0.297083	0.244	0.264028	0.0288399

## Sheet: Tat1_A5-6
			Tat1_A5-6
	ChT-L activity of the human 20S proteasome
		Relative activity [%]
	Concentration [µM]	Repetition 1	Repetition 2	Repetition 3	Average
	0	100	100	100
	0.1	84	87	86
	0.2	62	65	82
	0.5	32	35	25
	1	12	13	12
	10	3	3	4		Std dev
	Calculated IC50 [µM]	0.302	0.33	0.331	0.321	0.0164621

## Sheet: Tat1_A2-4
			Tat1_A2-4
	ChT-L activity of the human 20S proteasome
		Relative activity [%]
	Concentration [µM]	Repetition 1	Repetition 2	Repetition 3	Average
	0	100	100	100
	0.1	109	88	100
	0.2	67	70	68
	0.5	48	52	50
	1	22	24	23
	10	4	3	8		Std dev
	Calculated IC50 [µM]	0.434156	0.477574	0.445682	0.452471	0.0224911

## Sheet: Tat1_A3-5
			Tat1_A3-5
	ChT-L activity of the human 20S proteasome
		Relative activity [%]
	Concentration [µM]	Repetition 1	Repetition 2	Repetition 3	Average
	0	100	100	100
	0.1	104	91	91
	0.2	84	114	111
	0.5	76	70	79
	1	45	56	48
	10	4	3	3		Std dev
	Calculated IC50 [µM]	1.3241	1.698	1.69979	1.57397	0.216388

## Sheet: Tat1_A4-6
			Tat1_A4-6
	ChT-L activity of the human 20S proteasome
		Relative activity [%]
	Concentration [µM]	Repetition 1	Repetition 2	Repetition 3	Average
	0	100	100	100
	0.1	101.995	101.89	101
	0.2	102.432	97.4124	92
	0.5	81.414	71	68
	1	57.2839	55.4119	53
	10	3.6	4	5		Std dev
	Calculated IC50 [µM]	1.72167	1.72471	1.72	1.72213	0.00238596

## Sheet: Tat1_A5-7
			Tat1_A5-7
	ChT-L activity of the human 20S proteasome
		Relative activity [%]
	Concentration [µM]	Repetition 1	Repetition 2	Repetition 3	Average
	0	100	100	100
	0.1	110	100	93
	0.2	79	55	60
	0.5	24	34	30
	1	11	14	16
	10	3	3	4		Std dev
	Calculated IC50 [µM]	0.318291	0.313949	0.313665	0.315301	0.00259276

## Sheet: Tat1_A5,7-9
			Tat1_A5,7-9
	ChT-L activity of the human 20S proteasome
		Relative activity [%]
	Concentration [µM]	Repetition 1	Repetition 2	Repetition 3	Average
	0	100	100	100
	0.1	96.0613	100.963	105.7
	0.2	115.871	100.109	87.7154
	0.5	84.8982	65.8908	86.4827
	1	65.8064	61.2326	66.3676
	10	3.42496	3.08659	2.97144		Std dev
	Calculated IC50 [µM]	1.57385	1.37421	1.64268	1.53025	0.139444

## Sheet: Tat1_A6-8
			Tat1_A6-8
	ChT-L activity of the human 20S proteasome
		Relative activity [%]
	Concentration [µM]	Repetition 1	Repetition 2	Repetition 3	Average
	0	100	100	100
	0.1	88	93	78
	0.2	59	68	76
	0.5	36	35	33
	1	12	13	14
	10	3	3	3		Std dev
	Calculated IC50 [µM]	0.320548	0.356088	0.349006	0.34188	0.0188109

[truncated: 9 more sheets: Tat1_A7-9, Tat1_A8-10, Tat1_A7-10, Tat1_A3-6, Tat1_A4-5,8-9, Tat1_4-5TO, Tat1_8-9TO, Tat1_8-9TOD, Tat1_4-5TO,8-9TOD]
