# Supplementary material for: Interplay between Structure and Charge as a Key to Allosteric Modulation of Human 20S Proteasome by the Basic Fragment of HIV-1 Tat Protein
Source: PLoS One. 2015 Nov 17;10(11):e0143038. doi: 10.1371/journal.pone.0143038 (PMC4648528; doi:10.1371/journal.pone.0143038)
Supplement: S2 Data — (XLSX) [file pone.0143038.s002.xlsx]

## Sheet: Tat1
		Compound:	Tat1 with human 20S proteasome
			Repetition1	Repetition2	Repetition3	Average	Std dev
		Kd [uM]	4.96	4.38	5.11	4.81667	0.38553
	Repetition 1			Repetition 2			Repetition 3
	Concentration [nM]	Fnorm [1/1000]		Concentration [nM]	Fnorm [1/1000]		Concentration	Fnorm [1/1000]
	267.27	769.70		267.27	877.81		356.36	889.20
	356.36	770.84		356.36	878.61		475.15	890.09
	475.15	772.14		475.15	879.72		633.53	889.96
	633.53	776.28		633.53	880.02		844.70	889.82
	844.70	774.10		844.70	879.27		1126.27	891.20
	1126.27	777.53		1126.27	881.75		1501.69	891.00
	1501.69	779.78		1501.69	882.22		2002.26	891.58
	2002.26	781.64		2002.26	882.24		2669.68	895.31
	2669.68	790.56		2669.68	886.18		3559.57	895.70
	3559.57	787.88		3559.57	885.80		4746.09	898.89
	4746.09	794.88		4746.09	890.01		6328.13	902.04
	6328.13	801.64		6328.13	893.74		8437.50	907.21
	8437.50	816.44		8437.50	899.11		11250.00	906.77
	11250.00	816.12		20000.00	898.66		15000.00	910.72
	15000.00	820.11
	20000.00	821.46
	Fitting for Hill Method			Fitting for Hill Method			Fitting for Hill Method
	Fitted Parameter Fitted Value			Fitted Parameter Fitted Value			Fitted Parameter Fitted Value
	EC50 4960+/-0.0475			EC50 4380+/-0.0655			EC50 5110+/-0.0452
	Coeff. N 2+/--1			Coeff. N 2+/--1			Coeff. N 2+/--1
	Bound 824.98			Bound 900.98			Bound 825.34
	Unbound 773.12			Unbound 879.02			Unbound 773.83
	Amplitude 51.86			Amplitude 21.96			Amplitude 51.51
	Hill Formula			Hill Formula			Hill Formula
	f(c)= unbound + (bound-unbound)/( 1 + (EC50/c)^n )			f(c)= unbound + (bound-unbound)/( 1 + (EC50/c)^n )			f(c)= unbound + (bound-unbound)/( 1 + (EC50/c)^n )

## Sheet: Tat1_A4-6
		Compound:	Tat1_A4-6 with human 20S proteasome
			Repetition1	Repetition2	Repetition3	Average	Std dev
		Kd [uM]	12.8	10.6	12.8	12.0667	1.27017
	Repetition 1			Repetition 2			Repetition 3
	Concentration [nM]	Fnorm [1/1000]		Concentration [nM]	Fnorm [1/1000]		Concentration [nM]	Fnorm [1/1000]
	801.81	770.62		801.81	818.79		801.81	684.47
	1069.08	770.47		1069.08	819.42		1069.08	685.01
	1425.44	770.17		1425.44	818.98		1425.44	684.83
	1900.58	771.59		1900.58	820.54		1900.58	685.59
	2534.11	772.07		2534.11	820.78		2534.11	686.05
	3378.81	771.04		3378.81	819.87		3378.81	684.39
	4505.08	774.63		4505.08	825.49		4505.08	688.48
	6006.77	778.61		6006.77	824.70		6006.77	692.79
	8009.03	787.36		8009.03	833.96		8009.03	701.59
	10678.71	788.58		14238.28	843.55		10678.71	701.51
	18984.38	792.72		18984.38	845.72		14238.28	723.31
	25312.50	805.02		25312.50	851.71		18984.38	706.88
	33750.00	807.72		33750.00	851.91		25312.50	721.36
	45000.00	811.66					33750.00	727.31
							45000.00	730.95
	Fitting for Hill Method			Fitting for Hill Method			Fitting for Hill Method
	Fitted Parameter Fitted Value			Fitted Parameter Fitted Value			Fitted Parameter Fitted Value
	EC50 12800+/-0.155			EC50 10600+/-0.0436			EC50 12000+/-0.084
	Coeff. N 2+/--1			Coeff. N 2+/--1			Coeff. N 2+/--1
	Bound 812.66			Bound 856.01			Bound 731.53
	Unbound 770.37			Unbound 818.46			Unbound 683.80
	Amplitude 42.29			Amplitude 37.55			Amplitude 47.73
	Hill Formula			Hill Formula			Hill Formula
	f(c)= unbound + (bound-unbound)/( 1 + (EC50/c)^n )			f(c)= unbound + (bound-unbound)/( 1 + (EC50/c)^n )			f(c)= unbound + (bound-unbound)/( 1 + (EC50/c)^n )

## Sheet: Tat1_A8-10
		Compound:	Tat1_A8-10 with human 20S proteasome
			Repetition1	Repetition2	Repetition3	Average	Std dev
		Kd [uM]	13.8	12.8	13.8	13.4667	0.57735
	Repetition 1			Repetition 2			Repetition 2
	Concentration [nM]	Fnorm [1/1000]		Concentration [nM]	Fnorm [1/1000]		Concentration [nM]	Fnorm [1/1000]
	1336.35	766.84		1336.35	886.51		1336.35	679.81
	1781.79	765.44		1781.79	886.18		1781.79	678.31
	2375.73	767.70		2375.73	885.07		2375.73	679.47
	3167.64	767.83		3167.64	886.22		3167.64	680.46
	4223.51	769.65		4223.51	886.22		4223.51	682.08
	5631.35	769.98		5631.35	886.14		5631.35	682.31
	7508.47	769.63		7508.47	885.41		7508.47	681.44
	10011.29	769.25		10011.29	886.92		10011.29	682.26
	13348.39	780.98		13348.39	890.44		13348.39	695.42
	17797.85	791.94		17797.85	891.49		17797.85	706.01
	23730.47	798.96		23730.47	893.75		23730.47	714.07
	31640.63	797.75		56250.00	893.12		31640.63	715.92
	56250.00	795.08		75000.00	892.79		56250.00	710.10
	75000.00	794.05					75000.00	708.92
	Fitting for Hill Method			Fitting for Hill Method			Fitting for Hill Method
	Fitted Parameter Fitted Value			Fitted Parameter Fitted Value			Fitted Parameter Fitted Value
	EC50 13800+/-0.227			EC50 12800+/-0.251			EC50 13800+/-0.218
	Coeff. N 7.93+/-7.93			Coeff. N 6.86+/-6.86			Coeff. N 7.09+/-7.09
	Bound 796.34			Bound 893.04			Bound 712.13
	Unbound 768.03			Unbound 885.93			Unbound 680.39
	Amplitude 28.31			Amplitude 7.11			Amplitude 31.74
	Hill Formula			Hill Formula			Hill Formula
	f(c)= unbound + (bound-unbound)/( 1 + (EC50/c)^n )			f(c)= unbound + (bound-unbound)/( 1 + (EC50/c)^n )			f(c)= unbound + (bound-unbound)/( 1 + (EC50/c)^n )

## Sheet: Tat1_A4-5,8-9
		Compound:	Tat1_A4-5,8-9 with human 20S protesome
			Repetition1	Repetition2	Repetition3	Average	Std dev
		Kd [uM]	23.9	21.5	21.4	22.2667	1.41539
		Repetition 1			Repetition 2			Repetition 3
		Concentration [nM]	Fnorm [1/1000]		Concentration [nM]	Fnorm [1/1000]		Concentration [nM]	Fnorm [1/1000]
		1069.08	763.78		1069.08	875.33		1069.08	815.06
		1425.44	764.60		1425.44	876.13		1425.44	816.61
		1900.58	768.06		1900.58	878.26		1900.58	818.70
		2534.11	766.92		2534.11	877.07		2534.11	816.99
		3378.81	765.03		3378.81	876.13		3378.81	816.22
		4505.08	763.40		4505.08	876.25		4505.08	815.40
		6006.77	766.13		6006.77	876.99		6006.77	818.16
		8009.03	764.02		8009.03	873.63		8009.03	811.69
		10678.71	767.41		10678.71	875.07		10678.71	815.27
		14238.28	769.12		14238.28	881.16		14238.28	824.01
		18984.38	778.68		18984.38	882.58		18984.38	828.24
		25312.50	778.40		25312.50	883.76		25312.50	827.72
		33750.00	788.75		33750.00	891.07		33750.00	839.16
		45000.00	793.00		45000.00	890.20		45000.00	839.17
		60000.00	791.94		60000.00	891.85		60000.00	840.09
		80000.00	788.53		80000.00	890.35
		Fitting for Hill Method			Fitting for Hill Method			Fitting for Hill Method
		Fitted Parameter Fitted Value			Fitted Parameter Fitted Value			Fitted Parameter Fitted Value
		EC50 23900+/-0.13			EC50 21500+/-0.191			EC50 21400+/-0.166
		Coeff. N 2+/--1			Coeff. N 3.84+/-3.84			Coeff. N 3.43+/-3.43
		Bound 795.77			Bound 891.40			Bound 841.07
		Unbound 764.11			Unbound 876.15			Unbound 815.96
		Amplitude 31.66			Amplitude 15.25			Amplitude 25.11
		Hill Formula			Hill Formula			Hill Formula
		f(c)= unbound + (bound-unbound)/( 1 + (EC50/c)^n )			f(c)= unbound + (bound-unbound)/( 1 + (EC50/c)^n )			f(c)= unbound + (bound-unbound)/( 1 + (EC50/c)^n )

## Sheet: Tat1_4-5TO
		Compound:	Tat1_4-5TO with human 20S proteasome
			Repetition1	Repetition2	Repetition3	Average	Std dev
		Kd [uM]	8.73	9.26	8.73	8.90667	0.305996
		Repetition 1			Repetition 2			Repetition 3
		Concentration [nM]	Fnorm [1/1000]		Concentration [nM]	Fnorm [1/1000]		Concentration [nM]	Fnorm [1/1000]
		1336.35	759.52		1336.35	673.57		1336.35	886.84
		1781.79	767.77		1781.79	681.24		1781.79	887.30
		2375.73	769.03		2375.73	682.40		2375.73	887.36
		3167.64	772.49		3167.64	686.15		3167.64	888.24
		4223.51	774.62		4223.51	688.83		4223.51	889.26
		5631.35	778.10		5631.35	693.98		5631.35	891.88
		7508.47	788.49		7508.47	707.74		7508.47	897.58
		10011.29	793.84		10011.29	714.02		10011.29	899.45
		13348.39	802.11		13348.39	724.23		13348.39	902.91
		17797.85	806.43		17797.85	730.02		17797.85	905.25
		23730.47	812.69		23730.47	737.49		23730.47	907.48
		31640.63	814.55		31640.63	742.51		31640.63	911.55
		42187.50	817.56		42187.50	745.55		42187.50	911.92
		Fitting for Hill Method			Fitting for Hill Method			Fitting for Hill Method
		Fitted Parameter Fitted Value			Fitted Parameter Fitted Value			Fitted Parameter Fitted Value
		EC50 8730+/-0.0212			EC50 9260+/-0.0182			EC50 8730+/-0.0265
		Coeff. N 2+/--1			Coeff. N 2+/--1			Coeff. N 2+/--1
		Bound 818.72			Bound 747.41			Bound 912.94
		Unbound 763.56			Unbound 676.72			Unbound 886.17
		Amplitude 55.16			Amplitude 70.69			Amplitude 26.77
		Hill Formula			Hill Formula			Hill Formula
		f(c)= unbound + (bound-unbound)/( 1 + (EC50/c)^n )			f(c)= unbound + (bound-unbound)/( 1 + (EC50/c)^n )			f(c)= unbound + (bound-unbound)/( 1 + (EC50/c)^n )

## Sheet: Tat1_8-9TO
		Compound:	Tat1_8-9TO with human 20S proteasome
			Repetition1	Repetition2	Repetition3	Average	Std dev
		Kd [uM]	8.88	10.8	11.5	10.3933	1.35652
		Repetition 1			Repetition 2			Repetition 3
		Concentration [nM]	Fnorm [1/1000]		Concentration [nM]	Fnorm [1/1000]		Concentration [nM]	Fnorm [1/1000]
		534.54	888.63		534.54	684.54		534.54	770.32
		712.72	888.50		712.72	683.93		712.72	769.76
		950.29	888.16		950.29	683.96		950.29	770.09
		1267.05	887.97		1267.05	686.50		1267.05	773.11
		1689.41	888.39		1689.41	688.14		1689.41	774.60
		2252.54	887.80		2252.54	684.59		2252.54	771.12
		3003.39	889.58		3003.39	694.71		3003.39	780.94
		4004.52	891.05		4004.52	695.07		4004.52	780.06
		5339.36	891.86		5339.36	696.44		5339.36	780.88
		7119.14	896.40		7119.14	704.85		7119.14	786.31
		9492.19	899.34		9492.19	708.26		9492.19	787.54
		12656.25	904.04		12656.25	726.11		12656.25	803.19
		16875.00	907.62		16875.00	731.46		16875.00	805.91
		22500.00	906.82		22500.00	735.91		22500.00	811.52
		30000.00	908.85		30000.00	748.92		30000.00	824.02
		40000.00	909.54		40000.00	741.07		40000.00	814.78
		Fitting for Hill Method			Fitting for Hill Method			Fitting for Hill Method
		Fitted Parameter Fitted Value			Fitted Parameter Fitted Value			Fitted Parameter Fitted Value
		EC50 8880+/-0.0559			EC50 10800+/-0.0559			EC50 11500+/-0.0559
		Coeff. N 2+/--1			Coeff. N 2+/--1			Coeff. N 2+/--1
		Bound 910.90			Bound 750.10			Bound 823.53
		Unbound 887.36			Unbound 685.01			Unbound 771.79
		Amplitude 23.54			Amplitude 65.09			Amplitude 51.74
		Hill Formula			Hill Formula			Hill Formula
		f(c)= unbound + (bound-unbound)/( 1 + (EC50/c)^n )			f(c)= unbound + (bound-unbound)/( 1 + (EC50/c)^n )			f(c)= unbound + (bound-unbound)/( 1 + (EC50/c)^n )

## Sheet: Tat1_8-9TOD
		Compound:	Tat1_8-9TOD with human 20S proteasome
			Repetition1	Repetition2	Repetition3	Average	Std dev
		Kd [uM]	8.32	7.55	8.56	8.14333	0.527668
		Repetition 1			Repetition 2			Repetition 3
		Concentration [nM]	Fnorm [1/1000]		Concentration [nM]	Fnorm [1/1000]		Concentration [nM]	Fnorm [1/1000]
		534.54	888.48		534.54	685.52		534.54	861.69
		712.72	887.77		712.72	683.91		712.72	861.81
		950.29	887.78		950.29	684.74		950.29	862.87
		1267.05	888.55		1267.05	685.68		1267.05	863.05
		1689.41	887.62		1689.41	685.25		1689.41	864.27
		2252.54	889.56		2252.54	693.24		2252.54	868.30
		3003.39	889.58		3003.39	695.14		3003.39	869.77
		4004.52	891.51		4004.52	696.31		4004.52	869.15
		5339.36	893.18		5339.36	706.01		5339.36	875.63
		7119.14	899.82		7119.14	716.92		7119.14	878.26
		9492.19	903.70		9492.19	733.70		9492.19	892.18
		12656.25	906.77		12656.25	731.23		12656.25	892.00
		16875.00	907.81		16875.00	742.90		16875.00	904.48
		22500.00	911.20		22500.00	747.42		22500.00	904.48
		30000.00	911.71		30000.00	751.59		30000.00	904.80
		Fitting for Hill Method			Fitting for Hill Method			Fitting for Hill Method
		Fitted Parameter Fitted Value			Fitted Parameter Fitted Value			Fitted Parameter Fitted Value
		EC50 8320+/-0.0423			EC50 7550+/-0.0388			EC50 8560+/-0.0538
		Coeff. N 2+/--1			Coeff. N 2.03+/-2.03			Coeff. N 2.1+/-2.1
		Bound 914.07			Bound 754.54			Bound 909.74
		Unbound 887.34			Unbound 684.13			Unbound 862.68
		Amplitude 26.73			Amplitude 70.41			Amplitude 47.06
		Hill Formula			Hill Formula			Hill Formula
		f(c)= unbound + (bound-unbound)/( 1 + (EC50/c)^n )			f(c)= unbound + (bound-unbound)/( 1 + (EC50/c)^n )			f(c)= unbound + (bound-unbound)/( 1 + (EC50/c)^n )

## Sheet: Tat1_4-5TO,8-9TOD
		Compound:	Tat1_4-5TO,8-9TOD with human 20S proteasome
			Repetition1	Repetition2	Repetition3	Average	Std dev
		Kd [uM]	8.55	9.45	7.14	8.38	1.16435
		Repetition 1			Repetition 2			Repetition 3
		Concentration [nM]	Fnorm [1/1000]		Concentration [nM]	Fnorm [1/1000]		Concentration [nM]	Fnorm [1/1000]
		1069.08	912.54		1069.08	884.64		1069.08	758.27
		1425.44	913.13		1425.44	884.28		1425.44	758.61
		1900.58	913.58		1900.58	884.49		1900.58	762.99
		2534.11	914.07		2534.11	885.51		2534.11	762.49
		3378.81	914.16		3378.81	886.12		3378.81	768.35
		4505.08	916.03		4505.08	887.35		4505.08	770.11
		6006.77	917.39		6006.77	887.86		6006.77	773.09
		8009.03	919.00		8009.03	891.24		8009.03	776.64
		10678.71	922.84		10678.71	895.22		10678.71	781.20
		14238.28	926.94		18984.38	900.60		18984.38	791.04
		18984.38	927.26		25312.50	899.72		25312.50	794.52
		25312.50	926.82		33750.00	900.36		33750.00	793.75
		45000.00	928.19		45000.00	901.66		45000.00	789.34
		Fitting for Hill Method			Fitting for Hill Method			Fitting for Hill Method
		Fitted Parameter Fitted Value			Fitted Parameter Fitted Value			Fitted Parameter Fitted Value
		EC50 8550+/-0.0639			EC50 9450+/-0.0536			EC50 7140+/-0.0512
		Coeff. N 2.97+/-2.97			Coeff. N 2+/--1			Coeff. N 2+/--1
		Bound 928.28			Bound 902.54			Bound 793.96
		Unbound 913.26			Unbound 883.92			Unbound 759.00
		Amplitude 15.02			Amplitude 18.62			Amplitude 34.96
		Hill Formula			Hill Formula			Hill Formula
		f(c)= unbound + (bound-unbound)/( 1 + (EC50/c)^n )			f(c)= unbound + (bound-unbound)/( 1 + (EC50/c)^n )			f(c)= unbound + (bound-unbound)/( 1 + (EC50/c)^n )
